# Supplementary material for: Propolis Modulates the Gut Microbiota–Gut Hormone–Liver AMPK Axis to Ameliorate High-Fat Diet-Induced Metabolic Disorders in Rats
Source: Nutrients. 2025 Sep 30;17(19):3114. doi: 10.3390/nu17193114 (PMC12525829; doi:10.3390/nu17193114)
Supplement: Supplementary file 1 [file nutrients-17-03114-s001.zip]

Archive with 1 entries (1 files):
- nutrients-3885171-supplementary.pdf
